# Supplementary material for: A Robust and Fast/Multiplex Pharmacogenetics Assay to Simultaneously Analyze 17 Clinically Relevant Genetic Polymorphisms in CYP3A4, CYP3A5, CYP1A2, CYP2C9, CYP2C19, CYP2D6, ABCB1, and VKORC1 Genes
Source: Pharmaceuticals (Basel). 2022 May 22;15(5):637. doi: 10.3390/ph15050637 (PMC9145594; doi:10.3390/ph15050637)
Supplement: Supplementary file 1 [file pharmaceuticals-15-00637-s001.zip]

Archive with 1 entries (1 files):
- pharmaceuticals-1685628-supplementary.pdf
